# Supplementary material for: Synthesis, DFT, Biological and Molecular Docking Analysis of Novel Manganese(II), Iron(III), Cobalt(II), Nickel(II), and Copper(II) Chelate Complexes Ligated by 1-(4-Nitrophenylazo)-2-naphthol
Source: Int J Mol Sci. 2022 Dec 9;23(24):15614. doi: 10.3390/ijms232415614 (PMC9779307; doi:10.3390/ijms232415614)
Supplement: Supplementary file 1 [file ijms-23-15614-s001.zip]

Archive with 1 entries (1 files):
- ijms-2032921-supplementary.pdf
